# Supplementary material for: Optimizing nanopore adaptive sampling for pneumococcal serotype surveillance in complex samples using the graph-based GNASTy algorithm
Source: Genome Res. 2025 Apr;35(4):1025–40. doi: 10.1101/gr.279435.124 (PMC12047183; doi:10.1101/gr.279435.124)
Supplement: Supplement 1 [file Supplemental_Code.zip]

Archive with 12 entries (9 files):
- Supplemental_Code/
- Supplemental_Code/.DS_Store
- Supplemental_Code/adaptive_sampling_scripts-1.1.2.zip
- Supplemental_Code/PneumoKITy-Nanopore_v1.0.1.zip
- Supplemental_Code/readfish-GraphAlignment-v0.0.3.zip
- __MACOSX/
- __MACOSX/._Supplemental_Code
- __MACOSX/Supplemental_Code/
- __MACOSX/Supplemental_Code/._.DS_Store
- __MACOSX/Supplemental_Code/._adaptive_sampling_scripts-1.1.2.zip
- __MACOSX/Supplemental_Code/._PneumoKITy-Nanopore_v1.0.1.zip
- __MACOSX/Supplemental_Code/._readfish-GraphAlignment-v0.0.3.zip
