# Supplementary material for: Optimizing nanopore adaptive sampling for pneumococcal serotype surveillance in complex samples using the graph-based GNASTy algorithm
Source: Genome Res. 2025 Apr;35(4):1025–40. doi: 10.1101/gr.279435.124 (PMC12047183; doi:10.1101/gr.279435.124)
Supplement: Supplement 4 [file Supplemental_Data_S2.xlsx]

## Sheet: Contiguity
Experiment

## Sheet: Read_to_assembly_alignment
Experiment

## Sheet: Assembly_to_reference_alignment
Experiment
